# Supplementary material for: Spillover of a Tobamovirus from the Australian Indigenous Flora to Invasive Weeds
Source: Viruses. 2022 Jul 29;14(8):1676. doi: 10.3390/v14081676 (PMC9413628; doi:10.3390/v14081676)
Supplement: Supplementary file 1 [file viruses-14-01676-s001.zip]

Archive with 1 entries (1 files):
- viruses-1833813-supplementary.pdf
